# Supplementary material for: Plasma Lipidomic and Metabolomic Profiling after Birth in Neonates Born to SARS-CoV-2 Infected and Non-Infected Mothers at Delivery: Preliminary Results
Source: Metabolites. 2021 Nov 30;11(12):830. doi: 10.3390/metabo11120830 (PMC8706054; doi:10.3390/metabo11120830)
Supplement: Supplementary file 1 [file metabolites-11-00830-s001.zip]

Archive with 1 entries (1 files):
- metabolites-1470998-SI.pdf
